# Supplementary material for: Lycium Barbarum Polysaccharide-Iron (III) Chelate as Peroxidase Mimics for Total Antioxidant Capacity Assay of Fruit and Vegetable Food
Source: Foods. 2021 Nov 14;10(11):2800. doi: 10.3390/foods10112800 (PMC8623380; doi:10.3390/foods10112800)
Supplement: Supplementary file 1 [file foods-10-02800-s001.zip]

Archive with 1 entries (1 files):
- foods-1454240-supplementary.pdf
